# Supplementary material for: Clinical effectiveness of beta-lactams versus fluoroquinolones as empirical therapy in patients with diabetes mellitus hospitalized for urinary tract infections: A retrospective cohort study
Source: PLoS One. 2022 Mar 31;17(3):e0266416. doi: 10.1371/journal.pone.0266416 (PMC8970481; doi:10.1371/journal.pone.0266416)
Supplement: S1 Data — (XLSX) [file pone.0266416.s001.xlsx]

## Sheet: 工作表1
ID	age	Temp	Comorbidity＿AMI	Outcome_UTI	Relapse within 30 days	Reinfection within 30 days	In-hospital mortality	30-day mortality	CAZ	FEP	pre-2019 CLSI	2019 CLSI	Treatment failure	Length of hospitalization	Group	appropriate
1	70	38.3	0	0	0	0	0	0	S	S	R	R	1	3	1	1
2	88	39.3	0	1	0	1	0	0	S	S	S	S	0	16	1	1
3	69	37.5	0	1	0	0	0	0	S	S	S	S	0	13	1	1
4	77	38.6	0	0	0	0	0	0	I	R	R	R	1	7	1	0
5	84	38.0	0	0	0	0	0	0	S	S	S	S	0	7	1	1
6	70	37.7	0	0	0	0	0	0	S	S	S	S	0	7	1	1
7	76	38.3	0	0	0	0	0	0	S	S	S	S	0	11	1	1
8	74	38.8	1	1	0	1	0	0					0	9	1	0
9	76	40.3	0	0	0	0	0	0	S	S	S	I	0	4	1	1
10	45	37.0	0	0	0	0	0	0			S		0	40	0	1
11	91	38	0	0	0	0	0	0	R	S	R	R	0	8	1	0
12	67	38	0	1	0	1	0	0	S	S	S	S	0	13	1	1
13	83	38	0	0	0	0	0	0	S	S	S	S	0	4	0	1
14	82	38.1	1	1	0	1	0	0					0	8	1	0
15	44	37.0	0	1	0	1	0	0					0	17	1	0
16	89	38.2	0	1	0	0	0	0	S	S	S	S	0	9	1	1
17	80	38.9	0	0	0	0	0	0	S	S	S	S	1	5	0	1
18	71	37.0	1	0	0	0	1	1	S	S	I	R	1	15	1	1
19	84	37.0	0	0	0	0	0	0	S	S	S	S	0	4	1	1
20	91	38.2	0	0	0	0	1	1					1	28	1	0
21	78	38.3	0	0	0	0	0	0	S	S	S	S	0	7	1	1
22	82	37.0	0	0	0	0	0	0	R	R	R	R	0	5	1	1
23	74	38.7	0	0	0	0	0	0	S	S	S	S	0	6	1	1
24	87	37.0	0	0	0	0	0	0	S	S	S	S	0	13	1	1
25	87	37.0	0	0	0	0	0	0					0	12	1	0
26	69	39.4	0	0	0	0	0	0	S	S	R	R	1	9	1	1
27	84	37.5	0	0	0	0	0	0	S	S	R	R	1	8	1	1
28	79	38.5	1	0	0	0	0	0	S	S	S	S	0	7	1	0
29	92	37.5	0	0	0	0	0	0	R	I	R	R	1	19	1	0
30	88	38.4	0	0	0	0	0	0	I	S	S	I	1	12	1	0
31	83	40.8	0	0	0	0	0	0	S	S	S	I	0	6	1	1
32	62	38.4	0	0	0	0	0	0	R	I	I	R	0	3	1	0
33	80	37.0	0	0	0	0	0	0	S	S	S	S	0	9	1	1
34	72	37.7	0	0	0	0	0	0	R	S	I	R	1	12	1	1
35	73	39.2	0	0	0	0	0	0	S	S	S	S	0	4	1	1
36	62	39.9	0	0	0	0	0	0	S	S	S	S	0	6	1	1
37	79	37.3	0	1	1	0	0	0	R	S	S	S	1	6	1	0
38	82	37.8	0	0	0	0	0	0	S	S	S	I	0	15	1	1
39	78	39.1	0	0	0	0	0	0	S	S	S	I	1	11	0	1
40	86	38.5	1	0	0	0	0	0	R	S	R	R	1	14	0	0
41	89	38	0	0	0	0	0	0	S	S	R	R	1	5	0	0
42	72	37.5	1	0	0	0	0	0	S	S	S	S	1	13	1	0
43	93	39.1	0	0	0	0	0	0					1	12	1	0
44	85	38.7	0	1	0	1	0	0	S	S	S	S	0	7	1	1
45	78	38.3	0	0	0	0	0	0	S	S	S	S	1	10	1	0
46	77	41.1	0	0	0	0	0	0	S	S	S	S	0	10	1	1
47	70	37.5	1	0	0	0	0	0	R	I	R	R	1	28	1	0
48	76	37.0	1	0	0	0	0	0	S	S	S	S	1	32	1	0
49	77	37.5	1	0	0	0	0	0	R	S	R	R	1	8	1	0
50	87	37.5	0	0	0	0	0	0			S		1	13	1	0
51	86	37.0	0	1	0	1	0	0	R	S	R	R	1	15	1	0
52	78	38.5	0	0	0	0	0	0	I	S	R	R	1	20	1	0
53	65	37.0	0	1	0	1	0	0	R	I	S	I	0	20	1	1
54	74	37.0	0	0	0	0	0	0	R	S	S	I	0	8	0	1
55	83	37.5	1	0	0	0	0	0	S	S	S	S	0	10	1	1
56	77	37.0	0	0	0	0	0	0					0	12	1	0
57	79	37.0	0	0	0	0	1	1	R	S	R	R	0	6	1	1
58	82	37.0	0	0	0	0	1	1	S	S	S	S	1	13	1	1
59	81	38.2	0	1	0	1	0	0	S	S	I	R	0	5	1	1
60	81	38.1	0	1	0	1	0	0	S	S	R	R	1	6	0	0
61	89	37.0	0	0	0	0	1	1	R	S	S	I	1	7	0	1
62	85	37.6	1	0	0	0	0	0	S	S	S	I	0	7	1	1
63	78	38	0	0	0	0	0	0	R	I	R	R	1	12	1	0
64	80	39	0	0	0	0	0	0	S	S	R	R	1	7	1	0
65	71	37.0	0	0	0	0	0	0	S	S	S	S	0	6	0	1
66	80	38.6	0	0	0	0	0	0	S	S	S	I	0	4	1	1
67	86	39.3	1	0	0	0	0	0	S	S	S	S	1	22	1	1
68	90	39.2	0	0	0	0	0	0	S	S	S	S	1	3	1	1
69	90	38	0	0	0	0	0	0	S	S	S	S	0	5	1	1
70	84	38.4	0	0	0	0	0	0	S	S	S	S	1	8	1	1
71	83	38.9	0	0	0	0	0	0	S	S	S	S	0	11	1	1
72	87	37.9	0	0	0	0	0	0	S	S	S	S	0	9	1	1
73	85	38.8	1	0	0	0	0	0	S	S	R	R	0	9	1	1
74	83	37.0	0	1	0	1	0	0	S	S	S	S	1	16	1	1
75	83	39.5	0	0	0	0	0	0	S	S	S	S	1	11	1	1
76	70	37.7	1	0	0	0	0	0	R	R	R	R	0	9	1	1
77	77	37.0	0	1	0	1	0	0	R	I	R	R	1	5	1	0
78	93	39.1	0	0	0	0	0	0					0	5	1	0
79	64	38.5	1	0	0	0	0	0	S	S	S	S	1	19	1	1
80	84	38.7	0	1	1	0	0	0	S	S	S	S	0	49	1	1
81	69	37.8	0	0	0	0	0	0	S	S	R	R	0	8	1	1
82	91	37.0	0	0	0	0	0	0	R	S	R	R	0	6	1	0
83	70	38.7	0	0	0	0	0	0	S	S	S	S	0	4	1	1
84	101	37.0	0	0	0	0	1	1	S	S	S	S	1	4	1	1
85	89	38.3	0	0	0	0	0	0	S	S	R	R	0	21	1	1
86	83	38.5	0	1	0	1	0	0	R	I	R	R	1	10	0	0
87	77	38.2	1	0	0	0	0	0	S	S	S	S	0	9	1	1
88	67	39.3	0	0	0	0	0	0	S	S	S	S	0	4	1	0
89	69	40.4	0	0	0	0	0	0	S	S	S	S	0	3	0	1
90	64	38.5	0	0	0	0	0	0	S	S	S	S	0	5	1	0
91	74	39.3	1	1	1	0	0	0	S	S	S	S	1	16	0	1
92	73	39.9	0	0	0	0	0	0	S	S	S	I	1	9	1	1
93	38	40	0	0	0	0	0	0	S	S	R	R	0	7	0	0
94	69	39.6	0	1	0	1	0	0	S	S	R	R	0	7	1	1
95	70	39.9	0	0	0	0	0	0	R	R	R	R	1	10	1	0
96	79	39.7	0	0	0	0	0	0	S	S	S	S	0	5	1	1
97	81	38.3	0	0	0	0	0	0	S	S	R	R	0	5	1	1
98	84	38.0	0	0	0	0	0	0	S	S	S	S	0	6	1	1
99	94	37.5	1	0	0	0	0	0	S	S	S	S	0	6	1	1
100	60	39.1	0	0	0	0	0	0					0	13	1	0
101	81	37.6	0	1	0	1	0	0	S	S	R	R	0	7	1	1
102	77	38.0	0	0	0	0	0	0	S	S	R	R	0	3	1	0
103	87	37.0	0	0	0	0	0	0	S	S	S	S	0	4	1	1
104	68	37.5	0	0	0	0	0	0	S	S	S	S	0	3	1	1
105	80	37.0	1	0	0	0	0	0	R	R	S	I	0	9	1	1
106	69	38.3	0	0	0	0	0	0	S	S	S	I	1	7	0	1
107	64	38.1	0	0	0	0	0	0	S	S	S	S	0	3	0	1
108	69	37.0	0	0	0	0	0	0	S	S	S	S	0	8	1	1
109	77	40	0	0	0	0	0	0	R	S	R	R	0	6	1	1
110	68	40.1	0	1	0	1	0	0	S	S	S	S	1	8	1	1
111	73	38.8	0	0	0	0	0	0					1	14	0	0
112	66	38.4	0	0	0	0	0	0	S	S	S	S	0	10	1	1
113	79	40	0	0	0	0	0	0	S	S	R	R	0	12	1	1
114	95	40.3	0	0	0	0	0	0	R	S	R	R	1	6	0	0
115	66	37.0	0	0	0	0	0	0	S	S	S	S	1	4	1	1
116	80	38.5	1	0	0	0	0	0	S	S	S	S	0	6	1	1
117	64	39.5	0	1	0	0	0	0	S	S	S	S	1	6	1	1
118	82	37.8	0	0	0	0	0	0	S	S	S	S	0	7	1	1
119	88	40.2	1	1	0	0	0	0	S	S	I	R	0	7	1	1
120	88	38.4	0	0	0	0	0	0	S	S	S	S	1	6	0	1
121	66	39	1	0	0	0	0	0	S	S	S	S	0	10	1	1
122	61	37.0	0	0	0	0	0	0	S	S	S	S	0	7	1	1
123	84	38.4	0	0	0	0	0	0	S	S	R	R	0	3	1	1
124	80	37.0	0	1	0	1	0	0	S	S	S	S	0	17	1	1
125	63	38.3	0	1	0	1	0	0	S	S	S	S	0	7	0	1
126	67	38.2	0	1	1	0	0	0	S	S	S	I	0	7	1	1
127	77	39.2	0	0	0	0	0	0	R	I	R	R	1	21	1	0
128	73	38	1	0	0	0	0	0	R	I	R	R	1	48	1	0
129	76	37.7	1	0	0	0	0	0	R	R	I	R	0	30	1	0
130	65	41.4	0	0	0	0	0	0	S	S	R	R	0	6	0	0
131	78	39	0	0	0	0	0	0	S	S	R	R	0	9	1	1
132	82	37.0	0	0	0	0	0	0	S	S	S	S	0	8	1	0
133	78	39	0	0	0	0	0	0	S	S	R	R	0	4	1	1
134	74	41.2	0	1	0	1	0	0	S	S	S	S	1	8	0	1
135	68	37.3	1	0	0	0	0	0	S	S	S	S	0	2	1	1
136	90	39.4	0	0	0	0	0	0	S	S	S	S	0	8	0	1
137	85	38.4	0	0	0	0	0	0	R	R	R	R	1	12	0	0
138	63	39.6	0	0	0	0	0	0	S	S	S	S	1	11	1	1
139	84	39.4	0	0	0	0	0	0	S	S	S	S	0	8	1	1
140	67	38.3	0	0	0	0	0	0	S	S	S	S	1	6	0	1
141	68	39.1	0	0	0	0	0	0	R	S	R	R	0	5	1	1
142	93	39.9	0	0	0	0	1	1	S	S	S	S	1	5	1	0
143	48	39.5	0	0	0	0	0	0	S	S	S	S	0	4	0	1
144	75	39.2	0	0	0	0	0	0	S	S	S	I	1	8	0	1
145	79	38.8	0	0	0	0	0	0	S	S	S	R	1	4	1	1
146	75	38.5	0	0	0	0	1	1	S	S	R	R	1	21	1	1
147	68	38.2	0	0	0	0	0	0	S	S	S	S	0	4	1	1
148	87	38.4	0	0	0	0	0	0	S	S	R	R	0	9	1	1
149	68	38.8	0	1	0	0	0	0	R	I	R	R	1	10	0	0
150	77	38.5	1	0	0	0	0	0	S	S	S	S	0	3	1	1
151	76	37.5	1	0	0	0	0	0	R	I	S	R	0	6	1	1
152	98	37.5	0	1	0	0	0	0	S	S	S	S	0	5	1	1
153	85	37.1	0	1	0	1	0	0	S	S	S	I	0	13	1	1
154	86	39.0	0	0	0	0	0	0	S	S	S	S	0	4	1	0
155	95	37.0	1	0	0	0	0	0	R	R	S	S	0	10	1	0
156	87	37.9	0	0	0	0	0	0	S	S	S	S	0	3	1	1
157	79	37.0	0	1	0	1	0	0	S	S	R	R	0	10	1	1
158	55	39.6	0	0	0	0	0	0	R	S	R	R	1	13	0	0
159	72	37.7	0	1	0	0	0	0	S	S	S	S	0	6	1	1
160	59	38.2	0	0	0	0	0	0	S	S	I	R	1	14	1	1
161	70	38.1	0	1	0	0	0	0	R	S	S	I	1	10	1	1
162	84	38.5	0	0	0	0	0	0	S	S	I	R	1	9	0	0
163	68	40.0	0	0	0	0	0	0	S	S	S	S	0	3	1	1
164	68	37.0	0	0	0	0	0	0	S	S	S	I	1	11	0	1
165	81	38.6	0	0	0	0	0	0	S	S	S	I	1	5	0	1
166	81	38.8	0	0	0	0	0	0	S	S	S	S	0	9	0	1
167	61	38.5	0	1	0	1	0	0	R	I	R	R	1	15	0	0
168	81	37.9	0	0	0	0	0	0	S	S	S	S	0	9	1	1
169	88	38.2	1	0	0	0	0	0	S	S	S	S	0	3	1	1
170	82	38.5	1	0	0	0	0	0					0	5	1	0
171	70	37.9	0	0	0	0	0	0	S	S	S	S	0	6	1	1
172	53	38.5	0	0	0	0	0	0	S	S	I	R	1	7	0	0
173	78	41.4	0	1	0	0	0	0	S	S	S	I	0	7	1	1
174	68	37.5	0	0	0	0	0	0					0	3	0	0
175	81	37.0	1	1	0	0	0	0	S	S	S	S	0	7	1	1
176	66	38.0	0	1	0	1	0	0					0	11	1	0
177	73	38.0	0	0	0	0	0	0	S	S	S	S	0	7	1	1
178	87	37.0	0	0	0	0	0	0	S	S	S	S	0	6	1	0
179	68	37.0	0	1	0	1	0	0	S	S	S	S	0	22	1	1
180	87	37.0	0	0	0	0	0	0	S	S	S	S	0	5	1	1
181	76	37.8	0	0	0	0	0	0	S	S	S	S	0	4	1	1
182	95	39.1	0	1	1	0	0	0	S	S	S	S	1	13	1	1
183	44	37.6	0	0	0	0	0	0			S		1	5	1	0
184	77	39.4	0	0	0	0	0	0	S	S	S	S	0	8	1	1
185	73	40.0	0	0	0	0	0	0	S	S	R	R	0	11	1	1
186	51	37.0	0	1	0	0	0	0					1	21	0	0
187	86	37.0	0	0	0	0	0	0					1	11	0	0
188	56	38.3	0	0	0	0	0	0	S	S	S	S	0	5	1	1
189	92	38.4	0	0	0	0	0	0	S	S	S	S	1	5	1	1
190	76	40.0	0	0	0	0	0	0	S	S	S	S	1	9	1	1
191	72	39.9	0	0	0	0	0	0	S	S	S	S	0	8	0	1
192	85	37.0	0	1	0	0	0	0					0	5	1	0
193	77	39.8	0	0	0	0	0	0	S	S	S	S	0	4	1	1
194	68	41.7	0	0	0	0	0	0	I	I	S	S	0	6	0	1
195	53	38.7	0	0	0	0	0	0	R	S	R	R	0	9	1	1
196	57	39.0	0	0	0	0	0	0	S	S	S	S	1	6	0	1
197	80	37.2	0	1	0	1	0	0	S	S	S	S	0	6	1	1
198	72	38.0	0	0	0	0	0	0	S	S	S	S	0	4	1	1
199	77	38.4	0	0	0	0	0	0	S	S	S	S	0	7	1	1
200	83	38.3	0	0	0	0	0	0	R	S	R	R	1	9	1	1
201	75	38.4	0	0	0	0	0	0	S	S	S	S	1	8	0	1
202	84	38.0	0	0	0	0	0	0	S	S	S	S	0	6	1	1
203	56	38.0	0	0	0	0	0	0	S	S	S	S	0	6	1	1
204	67	38.2	0	0	0	0	0	0	S	S	S	S	0	4	1	1
205	68	39.0	0	0	0	0	0	0	S	S	S	S	0	6	1	1
206	75	39.0	0	0	0	0	0	0	I	S	R	R	1	7	0	0
207	51	38.0	0	0	0	0	0	0	S	S	S	S	1	6	1	0
208	68	38.4	0	0	0	0	0	0	I	S	I	R	1	4	1	1
209	77	40.7	0	0	0	0	0	0	S	S	S	S	0	4	1	1
210	60	39.3	0	0	0	0	0	0	S	S	S	S	0	10	1	1
211	71	37.5	0	0	0	0	0	0	S	S	S	S	1	9	1	1
212	66	38.1	0	0	0	0	0	0	S	I	R	R	0	6	1	1
213	59	38.9	0	0	0	0	0	0	S	S	S	S	0	6	0	1
214	77	39.7	0	0	0	0	0	0	S	S	S	S	0	6	1	1
215	87	37.8	0	0	0	0	0	0	S	S	S	S	0	7	1	1
216	57	39.5	0	0	0	0	0	0	S	S	R	R	1	10	1	1
217	66	39.4	0	0	0	0	0	0	S	S	S	S	0	8	1	1
218	60	37.5	0	0	0	0	0	0	S	I	R	R	1	12	1	0
219	82	37.0	0	1	0	1	0	0	S	S	S	S	0	15	0	1
220	54	38.7	0	1	0	1	0	0	S	S	S	I	1	14	0	1
221	64	39.6	0	0	0	0	0	0	S	S	S	S	0	5	1	1
222	28	37.0	0	0	0	0	0	0	S	S	S	S	0	24	1	1
223	80	40.0	0	0	0	0	0	0	S	S	S	S	0	8	1	1
224	80	37.0	0	0	0	0	0	0					0	8	1	0
225	68	38.5	0	0	0	0	0	0	S	S	S	I	0	5	0	1
226	87	40.0	0	0	0	0	0	0	S	S	S	S	0	8	1	1
227	78	38.0	0	0	0	0	0	0	S	S	S	S	0	4	1	1
228	77	39.1	0	0	0	0	0	0	S	S	S	S	0	7	1	1
229	75	39.9	0	0	0	0	0	0	S	S	S	S	1	21	1	1
230	67	39.0	0	0	0	0	0	0	S	S	R	R	0	4	0	0
231	65	39.5	0	0	0	0	0	0	S	S	S	S	1	15	0	1
232	65	37.8	0	0	0	0	0	0	S	S	S	S	0	4	1	1
233	57	38.8	0	0	0	0	0	0	S	S	S	S	1	6	1	1
234	76	37.0	0	1	0	1	0	0	S	S	S	S	0	4	1	1
235	74	39.0	0	1	0	0	0	0	S	S	S	S	1	6	0	1
236	78	38.2	1	0	0	0	0	0	S	S	S	I	0	4	1	1
237	34	37.9	0	0	0	0	0	0	S	S	S	S	0	5	0	1
238	67	38.3	0	0	0	0	0	0	S	S	S	S	0	10	1	0
239	60	37.0	0	0	0	0	0	0					0	3	1	0
240	62	39.1	0	1	0	0	0	0	S	S	S	S	0	6	1	1
241	83	41.0	0	0	0	0	0	0	S	S	R	R	0	6	1	1
242	57	38.7	0	0	0	0	0	0	S	S	S	S	0	4	0	1
243	79	37.5	1	0	0	0	0	0	S	S	S	I	1	11	1	1
244	84	37.5	1	1	0	1	0	0	S	S	S	S	0	10	1	1
245	74	39.2	0	0	0	0	0	0	S	S	S	S	0	18	1	1
246	73	37.5	1	0	0	0	0	0	S	S	S	S	0	9	1	1
247	79	39.9	0	1	0	1	0	0	S	S	S	S	1	8	1	1
248	63	38.6	0	0	0	0	0	0	S	S	S	I	0	4	1	1
249	71	38.7	0	0	0	0	0	0	S	S	S	S	0	12	1	1
250	86	37.5	0	0	0	0	0	0	R	R	S	I	0	3	0	1
251	72	39.6	0	1	0	1	0	0	S	S	R	R	0	8	0	0
252	61	38.4	0	0	0	0	0	0	S	S	S	S	0	6	0	1
253	97	37.0	0	1	0	0	0	0	S	S	S	S	0	3	1	1
254	74	39.0	0	0	0	0	0	0	S	S	S	S	0	9	1	1
255	92	37.5	0	0	0	0	0	0	S	S	I	R	0	3	1	1
256	72	38.5	0	0	0	0	0	0	S	S	S	S	1	10	1	1
257	63	37.5	0	0	0	0	0	0	S	S	S	I	0	4	1	1
258	73	38.9	1	0	0	0	0	0	S	S	S	S	0	4	0	1
259	75	37.0	0	0	0	0	0	0	S	S	S	S	0	8	1	1
260	77	37.0	1	0	0	0	0	0	R	R	R	R	1	8	1	0
261	58	38.9	1	0	0	0	0	0	S	S	S	S	1	6	1	1
262	48	37.6	0	1	0	1	0	0	R	R	R	R	1	9	1	0
263	65	39.0	0	0	0	0	0	0	S	S	S	I	1	6	0	1
264	65	37.5	0	0	0	0	0	0	S	S	S	S	0	6	0	1
265	71	39.2	0	0	0	0	0	0	S	S	S	S	0	8	1	1
266	84	40.0	0	0	0	0	0	0	S	S	S	S	0	9	1	1
267	68	39.0	0	0	0	0	0	0					1	11	0	0
268	84	37.5	0	0	0	0	0	0	S	S	S	S	0	14	1	1
269	85	39.7	0	0	0	0	0	0	S	S	S	S	0	11	1	1
270	69	37.6	0	0	0	0	0	0	S	S	S	S	0	4	0	1
271	57	41.7	0	1	0	0	0	0	I	I	R	R	0	9	1	1
272	77	40.2	0	0	0	0	0	0	S	S	S	S	1	7	0	1
273	68	37.0	0	1	0	0	0	0	S	S	S	S	0	9	1	1
274	77	38.3	0	1	0	0	0	0	S	S	R	R	0	3	1	1
275	51	38.8	0	0	0	0	0	0	S	S	S	S	0	3	1	1
276	73	38.4	1	0	0	0	0	0	S	S	S	I	0	12	1	1
277	64	38.9	0	0	0	0	0	0	S	S	S	S	0	4	1	1
278	72	39.4	0	0	0	0	0	0	S	S	S	S	0	8	0	1
279	71	38.6	0	0	0	0	0	0	S	S	S	S	0	6	1	1
280	36	38.4	0	0	0	0	0	0	S	S	S	S	1	7	1	1
281	84	37.5	0	0	0	0	0	0	R	S	I	R	1	26	0	0
282	85	37.9	1	0	0	0	1	0	R	S	R	R	1	54	1	1
283	68	38.0	1	1	0	0	0	0	S	S	S	S	0	4	1	1
284	51	38.7	0	0	0	0	0	0	S	S	S	S	1	7	1	1
285	59	39.1	0	0	0	0	0	0	S	S	S	S	0	8	1	1
286	87	37.6	0	1	0	0	0	0	S	S	S	S	0	10	1	1
287	42	39.0	0	0	0	0	0	0	S	S	S	S	0	9	0	1
288	72	38.6	0	0	0	0	0	0	S	S	R		0	4	1	1
289	92	37.7	0	0	0	0	0	0	S	S	S	S	0	16	1	1
290	71	38.8	0	1	0	1	0	0	R	I	R	R	1	7	1	1
291	66	38.8	0	0	0	0	0	0					1	11	1	0
292	73	38.4	0	0	0	0	0	0	S	S	S	S	0	4	1	1
293	65	38.8	0	0	0	0	0	0	S	S	S	S	0	13	1	1
294	63	39.3	0	0	0	0	0	0	S	S	S	I	0	5	1	1
295	77	38.1	0	0	0	0	0	0	S	S	S	I	1	9	1	1
296	80	38.2	0	0	0	0	0	0	S	S	S	S	0	8	1	1
297	67	38.9	0	0	0	0	0	0	S	S	R	R	0	5	1	1
298	62	40.0	0	0	0	0	0	0	S	S	S	S	1	5	0	1
